# Supplementary material for: Direct Injection of Recombinant AAV-Containing Solution into the Oviductal Lumen of Pregnant Mice Caused In Situ Infection of Both Preimplantation Embryos and Oviductal Epithelium
Source: Int J Mol Sci. 2022 Apr 28;23(9):4897. doi: 10.3390/ijms23094897 (PMC9105285; doi:10.3390/ijms23094897)
Supplement: Supplementary file 1 [file ijms-23-04897-s001.zip]

Archive with 1 entries (1 files):
- ijms-1651452-supplementary.pdf
